# Supplementary material for: Sex-Specific Effects of Dietary Methionine Restriction on the Intestinal Microbiome
Source: Nutrients. 2020 Mar 16;12(3):781. doi: 10.3390/nu12030781 (PMC7146121; doi:10.3390/nu12030781)
Supplement: Supplementary file 1 [file nutrients-12-00781-s001.zip]

Archive with 3 entries (3 files):
- nutrients-736856 -Table_S1.pdf
- nutrients-736856-FigS1.pdf
- nutrients-736856-FigS2.pdf
